# Supplementary material for: The Relationship between Character Traits and In Vivo Cerebral Serotonin Transporter Availability in Healthy Subjects: A High-Resolution PET Study with C-11 DASB
Source: Pharmaceuticals (Basel). 2023 May 18;16(5):759. doi: 10.3390/ph16050759 (PMC10224397; doi:10.3390/ph16050759)
Supplement: Supplementary file 1 [file pharmaceuticals-16-00759-s001.zip]

Archive with 1 entries (1 files):
- pharmaceuticals-2387410-supplementary.pdf
